# Supplementary material for: Utilizing Robust Design to Optimize Composite Bioadhesive for Promoting Dermal Wound Repair
Source: Polymers (Basel). 2023 Apr 15;15(8):1905. doi: 10.3390/polym15081905 (PMC10144490; doi:10.3390/polym15081905)
Supplement: Supplementary file 1 [file polymers-15-01905-s001.zip]

Archive with 1 entries (1 files):
- polymers-2252304-supplementary.pdf
